# Supplementary material for: Synthesis of 9-Hydroxy-1H-Benzo[f]chromene Derivatives with Effective Cytotoxic Activity on MCF7/ADR, P-Glycoprotein Inhibitors, Cell Cycle Arrest and Apoptosis Effects
Source: Int J Mol Sci. 2022 Dec 20;24(1):49. doi: 10.3390/ijms24010049 (PMC9820082; doi:10.3390/ijms24010049)
Supplement: Supplementary file 1 [file ijms-24-00049-s001.zip]

Archive with 1 entries (1 files):
- ijms-2016381-supplementary.pdf
